# Supplementary material for: Rhombohedral/Cubic In2O3 Phase Junction Hybridized with Polymeric Carbon Nitride for Photodegradation of Organic Pollutants
Source: Int J Mol Sci. 2022 Nov 18;23(22):14293. doi: 10.3390/ijms232214293 (PMC9695553; doi:10.3390/ijms232214293)
Supplement: Supplementary file 1 [file ijms-23-14293-s001.zip]

Archive with 1 entries (1 files):
- ijms-1972621-supplementary.pdf
